# Supplementary material for: Fine Mapping of Stripe-Rust-Resistance Gene YrJ22 in Common Wheat by BSR-Seq and MutMap-Based Sequencing
Source: Plants (Basel). 2022 Nov 25;11(23):3244. doi: 10.3390/plants11233244 (PMC9740260; doi:10.3390/plants11233244)
Supplement: Supplementary file 1 [file plants-11-03244-s001.zip]

Archive with 1 entries (1 files):
- plants-1934693-supplementary.pdf
